# Supplementary material for: BulkVis: a graphical viewer for Oxford nanopore bulk FAST5 files
Source: Bioinformatics. 2018 Nov 20;35(13):2193–8. doi: 10.1093/bioinformatics/bty841 (PMC6596899; doi:10.1093/bioinformatics/bty841)
Supplement: bty841_Supplementary_Data [file bty841_supplementary_data.zip]

Archive with 4 entries (3 files):
- bty841-Suppl_data/
- bty841-Suppl_data/Collection001.tar.gz
- bty841-Suppl_data/Collection002.tar.gz
- bty841-Suppl_data/Supplementary Data.pdf
